# Supplementary material for: Cluster-Based Immunization Patterns in Diabetes Mellitus: Insights for Personalized Preventive Care
Source: J Pers Med. 2025 Sep 16;15(9):441. doi: 10.3390/jpm15090441 (PMC12470910; doi:10.3390/jpm15090441)
Supplement: Supplementary file 1 [file jpm-15-00441-s001.zip]

Archive with 1 entries (1 files):
- jpm-3819615-supplementary.pdf
